# Supplementary material for: Association between Mothers’ Emotional Problems and Autistic Children’s Behavioral Problems: The Moderating Effect of Parenting Style
Source: Int J Environ Res Public Health. 2023 Mar 5;20(5):4593. doi: 10.3390/ijerph20054593 (PMC10001708; doi:10.3390/ijerph20054593)
Supplement: Supplementary file 1 [file ijerph-20-04593-s001.zip]

Archive with 1 entries (1 files):
- ijerph-2077511-supplementary.pdf
